# Supplementary material for: Chitosan-Nanoencapsulated Curcumin for the Treatment of Diabetic Foot Ulcers: A Review
Source: Polymers (Basel). 2026 Feb 19;18(4):511. doi: 10.3390/polym18040511 (PMC12944176; doi:10.3390/polym18040511)
Supplement: Supplementary file 1 [file polymers-18-00511-s001.zip]

Archive with 1 entries (1 files):
- polymers-4130986-supplementary.pdf
